# Supplementary material for: Reduced-Dose Rivaroxaban Is Associated with Lower All-Cause Mortality in Older Patients with Nonvalvular Atrial Fibrillation
Source: J Clin Med. 2023 Oct 23;12(20):6686. doi: 10.3390/jcm12206686 (PMC10607242; doi:10.3390/jcm12206686)
Supplement: Supplementary file 1 [file jcm-12-06686-s001.zip]

Archive with 1 entries (1 files):
- jcm-2648518-supplementary.pdf
